# Supplementary material for: The Role of ATR Inhibitors in Ovarian Cancer: Investigating Predictive Biomarkers of Response
Source: Cells. 2022 Aug 1;11(15):2361. doi: 10.3390/cells11152361 (PMC9367423; doi:10.3390/cells11152361)
Supplement: Supplementary file 1 [file cells-11-02361-s001.zip]

Archive with 1 entries (1 files):
- cells-1815551-supplementary.pdf
